# Supplementary material for: Organic biopolymers of venus clams: Collagen-related matrix in the bivalve shells with crossed-lamellar ultrastructure
Source: Biochem Biophys Rep. 2021 Feb 12;26:100939. doi: 10.1016/j.bbrep.2021.100939 (PMC7887640; doi:10.1016/j.bbrep.2021.100939)
Supplement: Multimedia component 2 [file mmc2.xml]

<?xml version="1.0" encoding="utf-8" standalone="no"?>
<data>
  <datasets>
    <author>toosin91014@gmail.com</author>
    <type>0</type>
    <dataset>
      <value>1</value>
      <reason>No data was used for the research described in the article</reason>
      <comments />
    </dataset>
  </datasets>
</data>
